# Supplementary material for: De Ritis Ratio to Predict Clinical Outcomes of Intermediate- and High-Risk Pulmonary Embolisms
Source: J Clin Med. 2024 Apr 4;13(7):2104. doi: 10.3390/jcm13072104 (PMC11012845; doi:10.3390/jcm13072104)
Supplement: Supplementary file 1 [file jcm-13-02104-s001.zip]

Archive with 1 entries (1 files):
- jcm-2715696-supplementary.pdf
